# Supplementary material for: Two-Birds-with-One-Stone Synthesis of Hydrophilic and Hydrophobic Fluorescent Carbon Nanodots from Dunaliella salina Biomass as 4-Nitrophenol Nanoprobes Based on Inner Filter Effect and First Derivative Redshift of Emission Band
Source: Nanomaterials (Basel). 2023 May 21;13(10):1689. doi: 10.3390/nano13101689 (PMC10223520; doi:10.3390/nano13101689)
Supplement: Supplementary file 1 [file nanomaterials-13-01689-s001.zip]

Archive with 1 entries (1 files):
- nanomaterials-2398390-supplementary.pdf
